# Supplementary material for: Evaluation of Oxford Nanopore Technologies MinION Sequencer as a Novel Short Amplicon Metabarcoding Tool Using Arthropod Mock Sample and Irish Bat Diet Characterisation
Source: Ecol Evol. 2025 May 4;15(5):e71333. doi: 10.1002/ece3.71333 (PMC12050260; doi:10.1002/ece3.71333)
Supplement: Supplementary file 2 — Tables S1–S7. [file ECE3-15-e71333-s001.xlsx]

## Sheet: Overview
Table S1	Sanger sequences	Information on de novo generated Sanger (mitochondrial COI Folmer region (LCH1490&HCO2198)) Irish arthropod barcode sequences
Table S2	Artificial mock library (AML)	Artificial mock library (AML) input amplicon PCR concentrations and volume for equimolar conentration
Table S3	AML MinION sequencing stats	General summary of AML ONT MinION sequencing output.
Table S4	ONT AML sequence read clustering	Unique AML ONT MinION sequencing read numbers and justification of unsupervised clustering threshold choice for MOTU construction.
Table S5	AML absolute taxonomic assigmnment (species level)	Illumina and ONT raw read assignment to each of the AML input species given the specified filtering parameters.
Table S6	AML relative taxonomic assigmnment (species level)	Proportion of reads assigned to each of the AML input species given the specified filtering parameters.
Table S7	List of arthropods recovered	All arthropod species recovered from the Plecotus auritus droppings at the five roosts.

## Sheet: Table S1
NCBI Acc. No.	Local seq. ref.	Lab Sample ID	Species	Generated consesus Sanger seq. length (unambiguous bp)	Top Hit (NCBI BLAST)	BLAST Seq. ID % (Top Hit)	BLAST Seq. Cover. (Top Hit)	BLAST Geographical origin (Top Hit)	Reference DB construction
PP759737	Seq1	A238	Anthophila fabriciana	686	KF367698.1	0.9971	0.99	United Kingdom	Consesus seq. fully covers Vamos and Galan barcode region
PP759738	Seq2	A239	Olindia schumacherana	666	MZ610291.1	1	0.98	Finland	Consesus seq. fully covers Vamos and Galan barcode region
PP759739	Seq3	A8	Spilosoma lubricipeda	672	MK122618.1	1	1	China	Consesus seq. fully covers Vamos and Galan barcode region
PP759740	Seq4	A96	Odontopera bidentata	665	KX788620.1	0.9985	1	Estonia	Consesus seq. fully covers Vamos and Galan barcode region
PP759741	Seq5	A98	Scoliopteryx libatrix	673	KT782354.1	1	0.97	Sweden	Consesus seq. fully covers Vamos and Galan barcode region
PP759742	Seq6	A100	Alcis repandata	667	KX044135.1	1	0.98	United Kingdom	Consesus seq. fully covers Vamos and Galan barcode region
PP759743	Seq7	A127	Colostygia pectinataria	664	KM572932.1	1	0.98	Austria	Consesus seq. fully covers Vamos and Galan barcode region
PP759744	Seq8	A128	Dysstroma truncata	668	HM873922.1	1	0.98	Finland	Consesus seq. fully covers Vamos and Galan barcode region
PP759745	Seq9	A134	Lomaspilis marginata	668	KX048185.1	0.9985	0.98	Netherlands	Consesus seq. fully covers Vamos and Galan barcode region
PP759746	Seq10	W1	Tyria jacobaeae	653	OX387238.1	1	1	United Kingdom	Consesus seq. fully covers Vamos and Galan barcode region
PP759747	Seq11	A6	Diaphora mendica	669	OX421336.1	0.997	1	United Kingdom	Consesus seq. fully covers Vamos and Galan barcode region
PP759748	Seq12	A451	Pedicia rivosa	670	OY720158.1	0.991	0.99	United Kingdom	Consesus seq. fully covers Vamos and Galan barcode region
PP759749	Seq13	A590	Tipula paludosa	679	MT483696.1	0.9882	1	Denmark	Consesus seq. fully covers Vamos and Galan barcode region
PP759750	Seq14	A450	Netelia sp.	622	KM560998.1	0.9273	0.97	Canada	Consesus seq. fully covers Vamos and Galan barcode region
PP759751	Seq15	A685	Tipula scripta	673	MZ628671	0.9985	0.97	Finland	Consesus seq. fully covers Vamos and Galan barcode region
PP759752	Seq16	A686	Metalimnobia tenua	675	MZ609477.1	99.85%	0.97	Finland	Consesus seq. fully covers Vamos and Galan barcode region
	Seq17	Dip3	Mycetophilidae sp.	680	MG107833.1	0.9453	0.96	Canada	Consesus seq. fully covers Vamos and Galan barcode region
PP759753	Seq18	Dip4	Phaonia errans	679	KC499870.1	0.9924	0.96	Canada	Consesus seq. fully covers Vamos and Galan barcode region
PP759754	Seq19	Dip5	Lasiomma seminitidum	611	JX438037.1	1	0.97	Portugal	Consesus seq. fully covers Vamos and Galan barcode region
PP759755	Seq20	Dip8	Limonia nubeculosa	676	MZ628498.1	1	0.97	Finland	Consesus seq. fully covers Vamos and Galan barcode region
PP759756	Seq21	Dip10	Hilara cornicula	659	OK065536.1	0.9924	0.99	Finland	Consesus seq. fully covers Vamos and Galan barcode region
PP759757	Seq22	Dip6	Limonia phragmitidis	688	MZ610202.1	99.85%	0.95	Finland	Consesus seq. fully covers Vamos and Galan barcode region
PP759758	Seq23	A237	Hydropsyche pellucidula	668	NC_029246.1	0.997	1	United Kingdom	Consesus seq. fully covers Vamos and Galan barcode region
PP759759	Seq24	A575	Limnephilus auricula	665	OX638418.1	0.997	1	United Kingdom	Consesus seq. fully covers Vamos and Galan barcode region
PP759760	Seq25	A574	Ichneumon confusor	670	MZ626503.1	0.9985	0.98	Finland	Consesus seq. fully covers Vamos and Galan barcode region
PP759761	Seq26	I1	Ophion costatus	653	KF594822.1	0.9923	0.98	United Kingdom	Consesus seq. fully covers Vamos and Galan barcode region
	Seq27	C1	Hydrothassa marginella	685	KJ963581.1	0.9985	0.96	Finland	Consesus seq. fully covers Vamos and Galan barcode region
PP759762	Seq28	H1	Phyllobius pomaceus	667	MK891647.1	0.9985	0.98	Germany	Consesus seq. fully covers Vamos and Galan barcode region
PP759763	Seq29	A572	Serica brunnea	688	MT872683.1	0.9927	0.99	Denmark	Consesus seq. fully covers Vamos and Galan barcode region
PP759764	Seq30	S3	Metellina mengei	680	KY270130.1	0.9985	0.96	Germany	Consesus seq. fully covers Vamos and Galan barcode region
PP759765	NA	Dip7	Limonia phragmitidis	670	MZ610202.1	1	0.98	Finland	Not used for the reference database
PP759766	NA	S2	Metellina mengei	649	KY270130.1	0.9969	98%	Germany	Not used for the reference database

## Sheet: Table S2
Lab Sample	Species	PCR concentration (ng/μl)		Input volume (μl)
		Galan	Vamos	Galan	Vamos
A100	Alcis repandata	300	291	4.58667	4.72852
A127	Colostygia pectinataria	334	292	4.11976	4.71233
A128	Dysstroma truncata	321	293	4.2866	4.69625
A134	Lomaspilis marginata	303	290	4.54125	4.74483
A237	Hydropsyche pellucidula	286	308	4.81119	4.46753
A238	Anthophila fabriciana	283	NA	4.86219	NA
A239	Olindia schumacherana	304	292	4.52632	4.71233
A450	Netelia sp.	292	295	4.71233	4.66441
A451	Pedicia rivosa	289	299	4.76125	4.60201
A572	Serica brunnea	321	340	4.2866	4.04706
A574	Ichneumon confusor	299	NA	4.60201	NA
A575	Limnephilus auricula	286	295	4.81119	4.66441
A590	Tipula paludosa	286	292	4.81119	4.71233
A6	Diaphora mendica	310	326	4.43871	4.22086
A685	Tipula scripta	286	275	4.81119	5.00364
A686	Metalimnobia tenua	293	296	4.69625	4.64865
A8	Spilosoma lubricipeda	295	294	4.66441	4.68027
A96	Odontopera bidentata	297	312	4.633	4.41026
A98	Scoliopteryx libatrix	405	294	3.39753	4.68027
C1	Hydrothassa marginella	341	333	4.03519	4.13213
Dip10	Hilara cornicula	306	285	4.49673	4.82807
Dip3	Mycetophilidae sp.	308	291	4.46753	4.72852
Dip4	Phaonia errans	458	437	3.00437	3.14874
Dip5	Lasiomma seminitidum	335	NA	4.10746	NA
Dip6	Limonia phragmitidis	292	287	4.71233	4.79443
Dip7	Limonia phragmitidis	290	293	4.74483	4.69625
Dip8	Limonia nubeculosa	291	289	4.72852	4.76125
H1	Phyllobius pomaceus	344	367	4	3.74932
I1	Ophion costatus	328	321	4.19512	4.2866
S2	Metellina mengei	288	294	4.77778	4.68027
S3	Metellina mengei	311	334	4.42444	4.11976
W1	Tyria jacobaeae	483	NA	2.84886	NA

## Sheet: Table S3
Mean read length	245.4 bp
Mean read quality	8.5
Median read length	181 bp
Median read quality	9.2
Number of reads	1866307
Read length N50	235 bp
STDEV read length	251.8 bp
Total bases	457902700
Number, percentage and megabases of reads above quality cutoffs
>Q5	1613011 (86.4%) 417.6Mb
>Q7	1452800 (77.8%) 366.7Mb
>Q10	614453 (32.9%) 147.2Mb
>Q12	78346 (4.2%) 14.8Mb
>Q15	352 (0.0%) 0.1Mb

## Sheet: Table S4
	Q12 reads							90%: Chosen cluster level based on the highest absolute difference (16.1). The reason why the steepest slope (4.39) was not chosen is insuffcient depth of covarage (only 1.8 reads per cluster at this threshold).
Unique Read Number	70637	70637	70637	70637	70637	70637	70637
Clustering Level	60	80	85	90	95	97	98
Clusters created	1605	2016	2942	8907	38272	57501	65117
Singletons	1278	1444	1761	5065	30419	51936	61880
Avg reads per Cluster	44	35	24	7.9	1.8	1.2	1.1
Absolute Difference		9	11	16.1	6.1	0.6	0.1
Slope		1.25714	1.45833	3.03797	4.38889	1.5	1.09091
	Q10 reads
Unique Read Number	485272	485272	485272	485272	485272	485272	485272	85%: Chosen cluster level based on the highest absolute difference (22.1). The reason why the steepest slope (3.81) was not chosen is relatively low depth of covarage (only 4.7 reads per cluster at this threshold) and high MOTU number >100k.
Clustering Level	60	80	85	90	95	97	98
Clusters created	8143	12135	27110	103316	343159	439083	468165
Singletons	5959	7581	15553	73330	304820	417775	457813
Avg reads per Cluster	59.6	40	17.9	4.7	1.4	1.1	1
Absolute Difference		19.6	22.1	13.2	3.3	0.3	0.1
Slope		1.49	2.23464	3.80851	3.35714	1.27273	1.1
	Q8 reads							80%: Cluster level chosen based on highest absolute difference and slope.
Unique Read Number	968913	968913	968913	968913	968913	968913	968913
Clustering Level	60	80	85	90	95	97	98
Clusters created	15773	50811	138564	373148	790951	914949	949621
Singletons	11096	29414	95964	309779	739832	889396	937714
Avg reads per Cluster	61.4	19.1	7	2.6	1.2	1.1	1
Absolute Difference		42.3	12.1	4.4	1.4	0.1	0.1
Slope		3.21466	2.72857	2.69231	2.16667	1.09091	1.1

## Sheet: Table S5
							Illumina Novaseq									ONT MinION 110-220bp length filtered
					Read Length		128-138 & 173-183 bp length filtered									Q12 reads			Q10 reads				Q8 reads
					Replication Level	15x	3x	5x	10x	15x	3x	5x	10x	15x	15xNP	10x	50x	NP	10x	50x	100x	NP	10x	50x	100x	NP
					Unique Read Number	1730	22862	7797	2689	1730	22862	7797	2689	1730	1730	70637	70637	70637	485272	485272	485272	485272	968913	968913	968913	968913
					Clustering Level	98	97				95				Ref	90		Ref	85			Ref	80			Ref
					Clusters created	185	6383	1696	338	185	4077	1078	194	112	30	6740	6740	30	59457	59457	59457	30	50811	50811	50811	30
					MOTUS	185	6377	1693	338	185	4077	1078	194	112	30	965	279	30	6007	1682	865	30	7633	2677	1579	30
ID	SampleID	order	family	genus	species/total identified reads	240505	310910	274133	250232	240579	310969	274124	250233	239461	1654	27957	43469	66041	365790	289323	238214	450899	629925	596719	560690	894671
Seq1	A238	Lepidoptera	Choreutidae	Anthophila	Anthophila fabriciana	1480	2225	1866	1603	1480	2241	1866	1603	1480	14	212	130	284	1284	799	575	1796	1813	1538	1205	3423
Seq2	A239	Lepidoptera	Tortricidae	Olindia	Olindia schumacherana	10912	13672	12237	11241	10912	13721	12264	11241	10912	66	690	731	1468	10371	7578	5074	13316	19868	18425	17495	29331
Seq3	A8	Lepidoptera	Erebidae	Spilosoma	Spilosoma lubricipeda	10555	13476	11839	10846	10492	6810	5537	4914	4668	75	1047	2014	2893	15566	12292	10361	17985	24882	23563	22249	31593
Seq4	A96	Lepidoptera	Geometridae	Odontopera	Odontopera bidentata	9926	12702	11204	10242	9926	12714	11204	10242	9926	61	1341	2291	3205	18970	15488	12945	22509	33093	31171	29656	43188
Seq5	A98	Lepidoptera	Erebidae	Scoliopteryx	Scoliopteryx libatrix	4284	5741	4991	4515	4284	5727	4985	4515	4284	47	430	327	823	3769	2865	1993	5382	5225	4582	4279	10568
Seq6	A100	Lepidoptera	Geometridae	Alcis	Alcis repandata	10200	13131	11684	10667	10218	13136	11689	10667	10200	71	1260	1602	2430	14858	11912	9360	18004	26611	25244	23342	35143
Seq7	A127	Lepidoptera	Geometridae	Colostygia	Colostygia pectinataria	6246	8274	7200	6551	6246	8298	7218	6551	6246	49	386	1020	1925	7763	5705	4497	10033	12074	11432	10668	17568
Seq8	A128	Lepidoptera	Geometridae	Dysstroma	Dysstroma truncata	11030	14057	12516	11410	11030	14067	12522	11410	11030	65	1123	2701	3367	16138	13326	11324	18253	27826	26491	24888	32165
Seq9	A134	Lepidoptera	Geometridae	Lomaspilis	Lomaspilis marginata	13550	17004	15166	14079	13569	16962	15141	14065	13569	80	1824	2966	4066	20492	17135	14419	24314	34791	33560	31613	44998
Seq10	W1	Lepidoptera	Erebidae	Tyria	Tyria jacobaeae	289	531	391	322	289	535	391	322	289	10	15	65	118	327	184	131	585	456	375	288	1049
Seq11	A6	Lepidoptera	Erebidae	Diaphora	Diaphora mendica	12752	16264	14502	13275	12815	22890	20771	19207	18634	80	2350	2492	3330	18295	14548	12216	20079	30217	28653	26966	35623
Seq12	A451	Diptera	Pediciidae	Pedicia	Pedicia rivosa	12329	16908	14664	13103	12347	16854	14655	13103	12272	100	2256	3576	5484	23585	19000	16033	29651	37011	34876	32330	54503
Seq13	A590	Diptera	Tipulidae	Tipula	Tipula paludosa	3191	4724	3985	3375	3191	4719	3967	3375	3191	37	157	273	599	3559	2158	1420	5257	6829	6184	5561	11297
Seq14	A450	Diptera	Ichneumonidae	Netelia	Netelia sp.	2343	3020	2729	2469	2343	3020	2729	2469	1393	37	251	1108	1808	10133	7876	6388	12639	13666	12748	11806	25155
Seq15	A685	Diptera	Tipulidae	Tipula	Tipula scripta	12988	16266	14553	13493	12988	16286	14585	13505	12988	78	1035	1767	2553	17176	13238	11113	21651	33853	32437	30887	44769
Seq16	A686	Diptera	Limoniidae	Metalimnobia	Metalimnobia tenua	7754	11774	9658	8328	7754	11753	9644	8328	7684	94	1982	1587	2928	17219	12843	9462	21699	29990	28042	25546	44020
Seq17	Dip3	Diptera	Mycetophilidae	Trichonta	Mycetophilidae sp.	10312	13116	11533	10684	10312	13112	11533	10684	10312	50	853	2332	3215	19019	15882	13909	23509	32631	31629	30354	47546
Seq18	Dip4	Diptera	Muscidae	Phaonia	Phaonia errans	185	739	501	300	185	739	501	300	185	7	39	0	66	257	177	177	514	535	459	227	1075
Seq19	Dip5	Diptera	Anthomyiidae	Lasiomma	Lasiomma seminitidum	3312	5007	4109	3609	3312	5028	4123	3609	3312	47	400	689	1192	4248	3061	2397	5748	6694	6142	5602	9934
Seq20	Dip8	Diptera	Limoniidae	Limonia	Limonia nubeculosa	7739	10471	9025	8192	7739	10482	9019	8192	7739	62	802	801	1706	10179	7467	5895	12772	19605	18496	17606	26389
Seq21	Dip10	Diptera	Empididae	Hilara	Hilara cornicula	13543	16941	15224	14018	13543	16941	15224	14018	13543	86	697	993	1677	12931	9740	8307	17451	27691	25554	23739	40330
Seq22	Dip6	Diptera	Limoniidae	Limonia	Limonia phragmitidis	14846	19462	17185	15423	14865	19377	17127	15402	14865	87	1209	1134	1721	12109	9043	7338	15977	24673	22803	21581	38327
Seq23	A237	Trichoptera	Hydropsychidae	Hydropsyche	Hydropsyche pellucidula	13023	15409	14191	13362	13023	15417	14191	13362	13023	64	1278	2496	3510	29440	25075	21293	34043	57381	55406	53283	75895
Seq24	A575	Trichoptera	Limnephilidae	Limnephilus	Limnephilus auricula	5240	6445	5736	5317	5240	6479	5750	5317	5240	36	1489	3805	4896	15762	13170	11595	18161	21894	21278	20543	28096
Seq25	A574	Hymenoptera	Ichneumonidae	Ichneumon	Ichneumon confusor	1003	1309	1145	1052	1003	1309	1145	1052	1003	11	158	182	409	2279	1327	1055	2908	4229	3878	3246	7139
Seq26	I1	Hymenoptera	Ichneumonidae	Ophion	Ophion costatus	2164	3054	2581	2311	2164	3060	2587	2311	2164	28	498	929	1991	7668	6302	5265	12377	12474	12131	11822	22983
Seq27	C1	Coleoptera	Chrysomelidae	Hydrothassa	Hydrothassa marginella	12135	15032	13460	12472	12135	15098	13484	12496	12135	57	1854	2420	3987	19293	14700	12312	23963	25249	24474	22989	43552
Seq28	H1	Coleoptera	Curculionidae	Phyllobius	Phyllobius pomaceus	5769	7555	6525	6003	5769	7559	6525	6003	5769	50	167	452	832	5647	3704	2329	7729	10044	9034	7543	17707
Seq29	A572	Coleoptera	Coleoptera	Serica	Serica brunnea	1470	2319	1827	1558	1470	2315	1827	1558	1470	24	74	61	172	1150	470	125	1854	3357	2718	2316	5365
Seq30	S3	Araneae	Tetragnathidae	Metellina	Metellina mengei	19935	24282	21906	20412	19935	24320	21920	20412	19935	81	2080	2525	3386	26303	22258	18906	30740	45263	43396	41060	65940
					Unmapped reads	2467	33282	12470	3735	2467	33380	12520	3734	2467	76	42680	27168	4596	119482	195949	247058	34373	338988	372194	408223	74242
					Mapped+Unmapped	242972	344192	286603	253967	243046	344349	286644	253967	241928	1730	70637	70637	70637	485272	485272	485272	485272	968913	968913	968913	968913
					Mapped/total ratio	0.989847	0.903304	0.95649	0.985293	0.98985	0.903063	0.956322	0.985297	0.989803	0.956069	0.395784	0.615386	0.934935	0.753783	0.596208	0.490888	0.929168	0.650136	0.615864	0.578679	0.923376
					Unmapped/total ratio	0.0101534	0.096696	0.0435097	0.0147066	0.0101503	0.0969365	0.0436779	0.0147027	0.0101972	0.0439306	0.604216	0.384614	0.0650651	0.246217	0.403792	0.509112	0.0708324	0.349864	0.384136	0.421321	0.076624

## Sheet: Table S6
							Illumina Novaseq									ONT MinION 110-220bp length filtered
					Read Length		128-138 & 173-183 bp length filtered									Q12 reads			Q10 reads				Q8 reads
					Replication Level	15x	3x	5x	10x	15x	3x	5x	10x	15x	15xNP	10x	50x	NP	10x	50x	100x	NP	10x	50x	100x	NP
					Unique Read Number	1730	22862	7797	2689	1730	22862	7797	2689	1730	1730	70637	70637	70637	485272	485272	485272	485272	968913	968913	968913	968913
					Clustering Level	98	97				95				Ref	90		Ref	85			Ref	80			Ref
					Clusters created	185	6383	1696	338	185	4077	1078	194	112	30	6740	6740	30	59457	59457	59457	30	50811	50811	50811	30
					MOTUS	185	6377	1693	338	185	4077	1078	194	112	30	965	279	30	6007	1682	865	30	7633	2677	1579	30
ID	SampleID	order	family	genus	species/total identified reads	1	1	1	1	1	1	1	1	1	1	1	1	1	1	1	1	1	1	1	1	1	Expected
Seq1	A238	Lepidoptera	Choreutidae	Anthophila	Anthophila fabriciana	0.00615372	0.00715641	0.00680691	0.00640606	0.00615183	0.00720651	0.00680714	0.00640603	0.00618055	0.00846433	0.00758307	0.00299064	0.00430036	0.00351021	0.00276162	0.0024138	0.00398315	0.00287812	0.00257743	0.00214914	0.00382599	0.0166667
Seq2	A239	Lepidoptera	Tortricidae	Olindia	Olindia schumacherana	0.0453712	0.0439741	0.0446389	0.0449223	0.0453572	0.0441234	0.0447389	0.0449221	0.045569	0.0399033	0.0246808	0.0168166	0.0222286	0.0283523	0.0261922	0.0213002	0.0295321	0.0315403	0.0308772	0.0312026	0.0327841	0.0333333
Seq3	A8	Lepidoptera	Erebidae	Spilosoma	Spilosoma lubricipeda	0.0438868	0.0433437	0.0431871	0.0433438	0.0436115	0.0218993	0.0201989	0.0196377	0.0194938	0.0453446	0.0374504	0.0463319	0.0438061	0.0425545	0.0424854	0.0434945	0.039887	0.0394999	0.0394876	0.0396815	0.0353124	0.0333333
Seq4	A96	Lepidoptera	Geometridae	Odontopera	Odontopera bidentata	0.0412715	0.0408543	0.0408707	0.04093	0.0412588	0.0408851	0.040872	0.0409299	0.0414514	0.0368803	0.0479665	0.0527042	0.0485305	0.0518604	0.0535319	0.0543419	0.0499203	0.0525348	0.0522373	0.052892	0.0482725	0.0333333
Seq5	A98	Lepidoptera	Erebidae	Scoliopteryx	Scoliopteryx libatrix	0.0178125	0.0184652	0.0182065	0.0180433	0.017807	0.0184166	0.0181852	0.0180432	0.0178902	0.028416	0.0153808	0.0075226	0.012462	0.0103037	0.00990243	0.00836643	0.0119362	0.00829464	0.00767866	0.00763167	0.0118122	0.0333333
Seq6	A100	Lepidoptera	Geometridae	Alcis	Alcis repandata	0.0424108	0.0422341	0.0426216	0.0426284	0.0424725	0.0422422	0.0426413	0.0426283	0.0425957	0.0429262	0.0450692	0.0368538	0.0367953	0.0406189	0.041172	0.0392924	0.0399291	0.0422447	0.0423047	0.0416308	0.0392804	0.0333333
Seq7	A127	Lepidoptera	Geometridae	Colostygia	Colostygia pectinataria	0.0259704	0.0266122	0.0262646	0.0261797	0.0259624	0.0266843	0.0263311	0.0261796	0.0260836	0.0296252	0.0138069	0.023465	0.0291486	0.0212226	0.0197184	0.018878	0.0222511	0.0191674	0.0191581	0.0190266	0.0196363	0.0333333
Seq8	A128	Lepidoptera	Geometridae	Dysstroma	Dysstroma truncata	0.0458618	0.0452124	0.0456567	0.0455977	0.0458477	0.045236	0.0456801	0.0455975	0.0460618	0.0392987	0.0401688	0.0621362	0.0509835	0.0441182	0.0460592	0.0475371	0.0404813	0.0441735	0.0443944	0.0443882	0.0359518	0.0333333
Seq9	A134	Lepidoptera	Geometridae	Lomaspilis	Lomaspilis marginata	0.0563398	0.0546911	0.0553235	0.0562638	0.0564014	0.0545456	0.0552341	0.0562076	0.0566648	0.0483676	0.0652431	0.0682325	0.0615678	0.0560212	0.0592245	0.0605296	0.0539234	0.0552304	0.0562409	0.0563823	0.0502956	0.0333333
Seq10	W1	Lepidoptera	Erebidae	Tyria	Tyria jacobaeae	0.00120164	0.00170789	0.00142631	0.00128681	0.00120127	0.00172043	0.00142636	0.0012868	0.00120688	0.00604595	0.000536538	0.00149532	0.00178677	0.000893956	0.000635967	0.000549926	0.00129741	0.000723896	0.000628437	0.000513653	0.0011725	0.0166667
Seq11	A6	Lepidoptera	Erebidae	Diaphora	Diaphora mendica	0.0530218	0.052311	0.0529013	0.0530508	0.0532673	0.0736086	0.0757723	0.0767565	0.0778164	0.0483676	0.0840577	0.0573282	0.0504232	0.050015	0.0502829	0.0512816	0.044531	0.0479692	0.0480176	0.0480943	0.0398169	0.0333333
Seq12	A451	Diptera	Pediciidae	Pedicia	Pedicia rivosa	0.051263	0.0543823	0.0534923	0.0523634	0.051322	0.0541983	0.0534612	0.0523632	0.0512484	0.0604595	0.0806954	0.0822655	0.0830393	0.0644769	0.0656705	0.067305	0.0657597	0.0587546	0.0584463	0.0576611	0.0609196	0.0333333
Seq13	A590	Diptera	Tipulidae	Tipula	Tipula paludosa	0.0132679	0.0151941	0.0145367	0.0134875	0.0132638	0.0151751	0.0144716	0.0134874	0.0133258	0.02237	0.00561577	0.00628034	0.00907012	0.00972963	0.00745879	0.00596103	0.0116589	0.010841	0.0103633	0.00991814	0.012627	0.0333333
Seq14	A450	Diptera	Ichneumonidae	Netelia	Netelia sp.	0.009742	0.00971342	0.00995502	0.00986684	0.009739	0.00971158	0.00995535	0.0098668	0.00581723	0.02237	0.00897807	0.0254894	0.0273769	0.0277017	0.0272222	0.0268162	0.0280307	0.0216946	0.0213635	0.0210562	0.0281165	0.0333333
Seq15	A685	Diptera	Tipulidae	Tipula	Tipula scripta	0.054003	0.0523174	0.0530874	0.053922	0.0539864	0.0523718	0.0532058	0.0539697	0.0542385	0.0471584	0.0370211	0.0406497	0.0386578	0.0469559	0.0457551	0.0466513	0.0480174	0.0537413	0.0543589	0.0550875	0.0500396	0.0333333
Seq16	A686	Diptera	Limoniidae	Metalimnobia	Metalimnobia tenua	0.0322405	0.0378695	0.0352311	0.0332811	0.0322306	0.0377948	0.0351812	0.033281	0.0320887	0.0568319	0.0708946	0.0365088	0.0443361	0.0470735	0.0443898	0.0397206	0.0481239	0.0476088	0.0469936	0.0455617	0.0492024	0.0333333
Seq17	Dip3	Diptera	Mycetophilidae	Trichonta	Mycetophilidae sp.	0.0428764	0.0421858	0.0420708	0.0426964	0.0428633	0.042165	0.0420722	0.0426962	0.0430634	0.0302297	0.0305111	0.0536474	0.0486819	0.0519943	0.0548937	0.0583887	0.0521381	0.0518014	0.0530048	0.0541369	0.0531436	0.0333333
Seq18	Dip4	Diptera	Muscidae	Phaonia	Phaonia errans	0.000769215	0.00237689	0.00182758	0.00119889	0.000768978	0.00237644	0.00182764	0.00119888	0.000772568	0.00423216	0.001395	0	0.000999379	0.000702589	0.000611773	0.000743029	0.00113994	0.000849307	0.000769206	0.000404858	0.00120156	0.0333333
Seq19	Dip5	Diptera	Anthomyiidae	Lasiomma	Lasiomma seminitidum	0.013771	0.0161043	0.0149891	0.0144226	0.0137668	0.0161688	0.0150406	0.0144226	0.0138311	0.028416	0.0143077	0.0158504	0.0180494	0.0116132	0.0105799	0.0100624	0.0127479	0.0106267	0.010293	0.00999126	0.0111035	0.0166667
Seq20	Dip8	Diptera	Limoniidae	Limonia	Limonia nubeculosa	0.0321781	0.0336786	0.032922	0.0327376	0.0321682	0.0337075	0.0329012	0.0327375	0.0323184	0.0374849	0.0286869	0.0184269	0.0258324	0.0278274	0.0258085	0.0247467	0.0283256	0.0311228	0.0309962	0.0314006	0.0294958	0.0333333
Seq21	Dip10	Diptera	Empididae	Hilara	Hilara cornicula	0.0563107	0.0544884	0.0555351	0.05602	0.0562934	0.0544781	0.0555369	0.0560198	0.0565562	0.0519952	0.0249311	0.0228439	0.0253933	0.0353509	0.0336648	0.034872	0.0387027	0.0439592	0.0428242	0.0423389	0.045078	0.0333333
Seq22	Dip6	Diptera	Limoniidae	Limonia	Limonia phragmitidis	0.0617284	0.0625969	0.0626885	0.0616348	0.0617884	0.0623117	0.062479	0.0615506	0.0620769	0.0525998	0.043245	0.0260876	0.0260596	0.0331037	0.0312557	0.0308042	0.0354337	0.0391682	0.038214	0.0384901	0.0428392	0.0666667
Seq23	A237	Trichoptera	Hydropsychidae	Hydropsyche	Hydropsyche pellucidula	0.0541486	0.049561	0.0517668	0.0533984	0.0541319	0.0495773	0.0517685	0.0533982	0.0543846	0.0386941	0.0457131	0.0574202	0.0531488	0.0804833	0.0866678	0.089386	0.0755003	0.0910918	0.0928511	0.0950311	0.0848301	0.0333333
Seq24	A575	Trichoptera	Limnephilidae	Limnephilus	Limnephilus auricula	0.0217875	0.0207295	0.0209241	0.0212483	0.0217808	0.0208349	0.0209759	0.0212482	0.0218825	0.0217654	0.0532604	0.0875336	0.0741358	0.0430903	0.0455201	0.0486747	0.0402773	0.0347565	0.0356583	0.0366388	0.0314037	0.0333333
Seq25	A574	Hymenoptera	Ichneumonidae	Ichneumon	Ichneumon confusor	0.00417039	0.00421022	0.0041768	0.0042041	0.00416911	0.00420942	0.00417694	0.00420408	0.00418857	0.00665054	0.00565154	0.00418689	0.00619312	0.00623035	0.00458657	0.00442879	0.00644934	0.0067135	0.00649887	0.0057893	0.00797947	0.0166667
Seq26	I1	Hymenoptera	Ichneumonidae	Ophion	Ophion costatus	0.00899773	0.00982278	0.00941514	0.00923543	0.00899497	0.00984021	0.00943733	0.00923539	0.00903696	0.0169287	0.0178131	0.0213716	0.0301479	0.0209628	0.0217819	0.022102	0.0274496	0.0198024	0.0203295	0.0210847	0.0256888	0.0333333
Seq27	C1	Coleoptera	Chrysomelidae	Hydrothassa	Hydrothassa marginella	0.0504563	0.0483484	0.0491003	0.0498417	0.0504408	0.0485515	0.0491894	0.0499375	0.0506763	0.0344619	0.0663161	0.0556719	0.0603716	0.0527434	0.0508083	0.0516846	0.0531449	0.0400825	0.0410143	0.0410013	0.0486793	0.0333333
Seq28	H1	Coleoptera	Curculionidae	Phyllobius	Phyllobius pomaceus	0.023987	0.0242996	0.0238023	0.0239897	0.0239796	0.0243079	0.0238031	0.0239896	0.0240916	0.0302297	0.00597346	0.0103982	0.0125982	0.0154378	0.0128023	0.00977692	0.0171413	0.0159448	0.0151395	0.0134531	0.0197916	0.0333333
Seq29	A572	Coleoptera	Coleoptera	Serica	Serica brunnea	0.00611214	0.00745875	0.00666465	0.00622622	0.00611026	0.00744447	0.00666487	0.0062262	0.00613879	0.0145103	0.00264692	0.0014033	0.00260444	0.00314388	0.00162448	0.000524738	0.00411179	0.00532921	0.00455491	0.00413062	0.00599662	0.0333333
Seq30	S3	Araneae	Tetragnathidae	Metellina	Metellina mengei	0.0828881	0.0780998	0.0799101	0.0815723	0.0828626	0.0782072	0.0799638	0.081572	0.0832495	0.0489722	0.0744	0.0580874	0.0512712	0.0719074	0.0769313	0.0793656	0.0681749	0.0718546	0.0727243	0.0732312	0.0737031	0.0666667
					Mapped/total ratio	0.989847	0.903304	0.95649	0.985293	0.98985	0.903063	0.956322	0.985297	0.989803	0.956069	0.395784	0.615386	0.934935	0.753783	0.596208	0.490888	0.929168	0.650136	0.615864	0.578679	0.923376
Spearman's rank Rho (Unmapped reads considered)						0.620727	0.420163	0.526928	0.610244	0.620727	0.41299	0.519756	0.603071	0.60583	0.461455	0.294914	0.267327	0.264568	0.297121	0.297121	0.289397	0.31395	0.327468	0.327468	0.312019	0.372988
					Pvalue	0.0001948	0.01861	0.002322	0.0002671	0.0001948	0.02094	0.002729	0.0003295	0.0003042	0.008975	0.1073	0.146	0.1504	0.1045	0.1045	0.1143	0.08544	0.07213	0.07213	0.08749	0.03877
Spearman's rank Rho (Unmapped reads not considered considered)						0.616618	0.634491	0.625554	0.616618	0.616618	0.626193	0.617256	0.60832	0.599383	0.570913	0.489592	0.457676	0.43342	0.492145	0.492145	0.483209	0.501082	0.527253	0.527253	0.50938	0.569382
					Pvalue	0.0002849	0.0001662	0.0002185	0.0002849	0.0002849	0.0002143	0.0002796	0.0003619	0.0004649	0.0009851	0.006033	0.01099	0.01673	0.005736	0.005736	0.006832	0.004793	0.002755	0.002755	0.00404	0.001024
Spearman's rank Rho after the removal of false imput						0.702443	0.702443	0.702443	0.702443	0.702	0.692223	0.692223	0.692223	0.681073	0.634941	0.565857	0.559353	0.528691	0.590944	0.590944	0.579794	0.590944	0.612315	0.612315	0.601165	0.664
					Pvalue	6.318e-05	6.318e-05	6.318e-05	6.318e-05	6.318e-05	6.318e-05	6.318e-05	6.318e-05	6.318e-05	0.000493	0.002587	0.00297	0.005491	0.001479	0.001479	0.001906	0.001479	0.0008849	0.0008849	0.001162	0.0002145
						2	3	4	5	6	7	8	9	10	11	12	13	14	15	16	17	18	19	20	21	22

## Sheet: Table S7
Order	Family	Genus	Species
Coleoptera	Scarabaeidae	Serica	Serica brunnea
Dermaptera	Forficulidae	Forficula	Forficula auricularia
Diptera	Limoniidae	Limonia	Limonia nubeculosa
Diptera	Limoniidae	Metalimnobia	Metalimnobia bifasciata
Diptera	Psychodidae	Psychoda	Psychoda phalaenoides
Diptera	Scathophagidae	Scathophaga	Scathophaga stercoraria
Diptera	Tipulidae	Tipula	Tipula maxima
Diptera	Tipulidae	Tipula	Tipula oleracea
Ephemeroptera	Caenidae	Caenis	Caenis horaria
Hemiptera	Miridae	Pinalitus	Pinalitus cervinus
Lepidoptera	Erebidae	Scoliopteryx	Scoliopteryx libatrix
Lepidoptera	Geometridae	Acasis	Acasis viretata
Lepidoptera	Geometridae	Euphyia	Euphyia unangulata
Lepidoptera	Geometridae	Hydriomena	Hydriomena furcata
Lepidoptera	Geometridae	Odontopera	Odontopera bidentata
Lepidoptera	Noctuidae	Agrotis	Agrotis exclamationis
Lepidoptera	Noctuidae	Apamea	Apamea lithoxylaea
Lepidoptera	Noctuidae	Diarsia	Diarsia rubi
Lepidoptera	Noctuidae	Eugnorisma	Eugnorisma glareosa
Lepidoptera	Noctuidae	Hydraecia	Hydraecia micacea
Lepidoptera	Noctuidae	Noctua	Noctua fimbriata
Lepidoptera	Noctuidae	Noctua	Noctua janthe
Lepidoptera	Noctuidae	Noctua	Noctua pronuba
Trichoptera	Limnephilidae	Stenophylax	Stenophylax sequax
